# Supplementary material for: Landscape predictors influencing livestock depredation by leopards in and around Annapurna Conservation Area, Nepal
Source: PeerJ. 2023 Dec 13;11:e16516. doi: 10.7717/peerj.16516 (PMC10725174; doi:10.7717/peerj.16516)
Supplement: Supplemental Information 1 [file peerj-11-16516-s001.csv]

S.N	P-A	Lroad	Lriver	Slope	DP	Elevation	Areaforests	AreaGL	AreaAg	AreaSL	BA	AreaBG	AreaWB
1	0	192.022749	557.661294	2.15494	15624.14057	537.428571	200	5600	51100	2200	0	0	3400
2	0	13656.65791	3457.280986	17.806674	15342.88155	641.051247	4099600	9200	764800	256300	152500	500	9200
3	0	20529.23841	0	10.129209	15382.91384	561.888128	589600	8000	44400	777500	1314700	139000	377200
4	0	1684.458974	447.959891	20.036198	14358.17935	762.784314	314700	0	0	11700	0	0	0
5	0	4539.382752	2234.733236	13.947437	14577.20898	505.470199	479900	0	485000	79400	3200	0	4800
6	0	26388.48455	1023.063839	7.236514	14665.39749	439.668135	812100	19200	2549000	371900	1262200	0	1200
7	0	1054.940904	665.332391	4.137747	15359.07056	439.946429	31000	0	287500	7700	45900	0	0
8	1	13438.70545	5341.13055	7.310935	22399.45446	574.907514	1333300	0	418300	0	719700	0	15200
9	0	27744.68109	0	9.012218	23444.35778	527.144286	1951500	2700	1853000	425400	480400	0	466800
10	0	387.291036	143.267792	11.166937	25717.02498	566.8	29400	0	0	0	0	0	2700
11	0	393.812709	3514.993899	17.608241	13100.67281	675.666667	47100	0	0	46300	0	0	0
12	0	34039.14438	2264.331802	18.437507	11686.42729	741.238358	7283800	51100	167800	1491700	253400	33300	13100
13	0	76359.64112	11177.90088	10.176951	11342.88155	803.447493	12026400	12900	540400	2029000	1241900	3500	80700
14	1	81001.33325	4794.185189	15.135076	11387.85113	650.992861	4232400	58800	2419300	1618200	5729000	97200	593700
15	0	79634.81679	7125.964464	20.040203	10460.1735	735.946201	9866500	36900	767600	1991200	863300	0	500
16	0	71373.32423	11218.23114	15.530417	12356.88497	706.066384	12133800	5400	0	3318800	156300	0	0
17	0	66236.48252	1189.560009	17.370264	10581.68511	519.529188	8464500	464400	2416100	3550300	298500	186800	482800
18	0	83220.88315	6063.606175	16.0527	10677.99347	722.590265	10950300	62100	599600	4313100	34900	0	0
19	0	67383.82072	3248.740107	16.626735	13394.25851	415.12	6723800	16700	1493700	4575500	628700	100	2300
20	0	23714.84049	2661.724962	5.464737	12338.29942	693.600219	2954100	5600	149500	1190000	95900	0	0
21	0	4132.989476	3542.258429	7.780582	13065.21188	707.586806	117400	0	918600	29100	56000	0	0
22	1	20919.00187	5389.271152	17.477044	16468.50235	626.283784	632900	18200	1240200	244300	1624200	7100	235700
23	0	72422.78933	399.318804	20.65901	18017.34559	587.71537	9287700	900	1925300	1330900	1487200	0	20900
24	0	76578.00389	7210.957626	18.96742	20108.51075	827.203363	10296200	12600	971700	2232100	2442200	0	0
25	0	41412.58173	144.095847	23.635265	22717.38688	963.557656	7006200	300	1010400	1843200	801500	0	280700
26	0	0	0	18.451788	25457.64134	798.141883	21300	0	0	0	0	0	0
27	0	23.905419	0	13.698584	11999.80719	753.666667	8000	0	0	0	0	0	0
28	1	27444.00912	1964.465602	5.416761	12039.49948	1081.91791	6177600	46300	59700	2464300	350200	0	0
29	1	62538.66474	5514.415651	5.896503	9784.709311	905.632824	10253200	215700	223900	3699700	722200	58700	149300
30	1	55084.61028	6305.034574	19.759285	7831.531928	820.028215	6317300	123600	1320200	3356500	4038400	72800	736700
31	1	67185.49802	14483.10576	21.71907	7342.881552	697.000945	991400	171000	407800	1289200	12543300	36900	524500
32	1	51141.41833	8993.191561	16.114372	7392.788418	689.443762	3717000	46500	2944300	90000	7201100	0	1965300
33	0	55207.81834	3029.467966	20.604204	6523.814059	842.79206	11639800	15600	448200	2594800	346600	43500	874100
34	1	59757.19526	9561.559655	22.600803	6356.884974	919.387604	11460600	9500	334900	3751200	405100	900	0
35	1	57964.76117	8196.594606	18.885185	6581.685107	610.899338	8781600	42100	3177300	2341800	983900	68400	565900
36	0	52271.87276	3885.792845	18.736628	6705.609989	726.456994	10505400	100	517900	4300700	433300	118200	84000
37	0	59870.9007	4237.930398	20.305126	7437.33459	1057.410731	8703900	114500	139400	6783000	218000	0	0
38	0	62655.95489	5436.393987	22.066447	8625.374219	949.223062	7886900	0	1319500	6214200	536800	0	0
39	1	64043.60225	1965.531533	23.419482	10818.46241	842.426276	8449200	1800	2863300	3530000	1113000	0	0
40	0	44642.70832	11181.76564	23.480642	12791.07395	859.310491	10269000	400	751200	2235400	2676600	0	23900
41	0	49027.74414	6744.568379	26.435104	14537.50443	848.503238	12172900	4800	45400	3321200	410400	0	0
42	1	52421.88263	6030.936408	18.041782	17060.67107	1230.541588	10636500	13100	63000	4581400	659700	0	0
43	0	68231.61228	5502.233925	12.660815	19804.88495	1158.821361	7320500	100	0	3044300	308900	0	22800
44	0	45238.75827	624.697129	21.30642	22588.3993	1073.458652	386100	0	2400	249900	7600	0	13300
45	0	2667.646777	0	19.688859	25548.50875	891.475	347000	0	0	8900	0	0	0
46	0	1191.330841	0	18.699203	6565.034472	2060.581818	4741200	0	1000	125400	0	0	0
47	0	5081.858999	0	6.055384	6564.945273	1710.858877	6465700	8000	1400	2706200	657800	0	0
48	1	43181.82683	1401.133653	2.889839	6859.991746	1356.407924	7969000	149000	115100	1747700	5525500	0	461700
49	1	60907.54763	9753.351051	10.794918	8039.499481	975.955134	2620900	379700	523600	486100	11005800	33600	916600
50	0	95294.49001	6309.46153	16.069323	7175.086844	808.579093	474700	295200	436100	143500	14301000	253800	61500
51	0	86877.75816	2456.129476	20.409777	4176.817045	809.435038	4662900	697100	1548500	1038500	7563100	0	420200
52	1	62679.32273	9850.385957	22.91677	3342.881552	837.839963	8448500	207500	1106800	3100300	1334300	0	1745400
53	0	57212.37886	4322.44511	24.047693	3397.72571	876.320537	11232800	296700	518700	2979300	903300	7500	23900
54	0	58851.16254	5162.190494	22.626847	2627.793927	934.161887	12082200	54100	631400	2683300	235400	20100	255200
55	0	54889.5679	6668.036833	24.532755	2356.884974	905.948846	12207800	9700	154100	3019300	265300	21200	283400
56	0	40961.51561	5416.048741	22.336827	2581.685107	769.101295	12759300	0	7300	2940300	170500	57400	24900
57	0	38999.93355	7792.322167	21.723482	2794.469077	910.216466	13080300	2100	28400	2795500	42000	5200	5800
58	1	58849.49062	1829.043852	18.886453	3550.616766	899.344047	11591600	500	3400	4106500	256400	0	0
59	1	55667.58493	2889.601139	20.441258	5183.30862	1308.12766	11901900	4600	485100	3191000	374400	0	0
60	1	45997.18584	4441.491947	24.183323	8160.713388	1153.071693	10116900	0	1924800	1666800	1485900	3200	758900
61	0	37562.23514	8550.682827	20.12456	9073.360226	879.682701	9764300	16300	941100	4182200	737900	8700	305100
62	0	52730.64516	6281.635512	25.117578	11404.0926	874.540516	12162900	0	59800	3474900	256400	0	0
63	0	53097.91528	4152.724512	24.111645	14154.79164	1327.60407	14289800	0	0	1451300	212200	0	0
64	0	57240.63271	5557.880732	20.043236	16933.33702	1695.883904	12700700	4400	100	2970000	277000	0	0
65	0	57375.66257	5956.263086	24.527386	19911.42039	1635.377094	4612600	37200	589300	2656600	489300	15000	25800
66	0	32716.43132	2212.652268	21.99577	23135.50093	1163.488948	6427500	3400	0	544100	185400	0	0
67	1	21220.0811	4151.363485	17.002663	2565.173568	1767.330159	12458900	9400	4900	3113800	377600	5200	0
68	1	35138.80609	4607.655404	12.805466	2564.945273	1283.129962	9305400	81000	1620400	3070900	1473300	199200	218200
69	0	54925.26008	7543.095633	11.660952	3130.805743	1001.209066	4943700	277700	1839700	1567300	3612500	0	2974900
70	1	42382.48613	2773.146461	14.935883	4039.499481	953.104442	4630000	37000	0	243700	10483200	0	572200
71	0	107248.5991	7247.652836	19.519849	4507.192188	964.863894	5674100	55400	844000	1056900	8104900	85300	145000
72	1	86894.31695	4996.508827	20.964488	1625.799382	982.693802	11213800	106000	224000	2709700	1499700	175300	35600
73	1	67064.30078	6884.364993	21.950192	0	1013.294896	10508300	23900	1519800	2750600	953200	0	207800
74	1	55045.55998	9407.844635	23.471279	0	982.002836	11722600	151800	695600	2684900	451700	4800	250300
75	0	50715.5531	6283.289644	23.639491	0	927.529773	11362800	47800	18500	4101300	290600	600	140200
76	0	44279.32934	8103.428457	23.52083	0	960.594357	12653100	100200	31900	2733600	416400	1500	24300
77	0	31812.15584	6244.5183	24.259893	0	917.89225	13009400	11700	35200	2327500	538400	0	37700
78	1	51213.12014	4950.161133	24.462711	0	1041.586484	13334500	23500	146900	1963400	490900	0	0
79	1	49428.3035	5995.05652	18.263096	0	1099.960222	12242700	191100	45100	3063800	415700	200	0
80	1	46791.90076	8176.648996	24.188063	2615.931204	1360.532136	7550000	157100	1340300	2215200	4283300	0	410900
81	1	50659.35052	869.292755	24.659289	4160.713388	939.420132	11004800	300	1468100	2712900	691800	0	78100
82	0	54470.83788	4078.728468	27.12298	5748.056949	1229.64225	10283100	24500	1883800	2928300	704800	36200	94600
83	0	44266.5064	515.463408	26.952963	8506.25955	1143.419981	11846400	0	403600	3547600	156400	0	0
84	0	54749.35014	4268.075848	23.243537	11278.27475	1608.806711	14552400	0	0	1366600	34800	0	0
85	0	34379.28927	0	26.479395	14289.96237	2058.064745	13532300	100	8400	2086000	325900	0	0
86	0	49439.02145	4996.494715	20.490564	17634.90193	2038.862165	9288000	4700	165100	4259000	440300	2100	10000
87	0	46588.66581	3291.898524	21.219193	21207.93501	1846.320856	1753700	5600	37100	1503500	271100	0	0
88	0	8871.396842	2823.620227	19.691219	0	1476.593361	7358500	400	2700	3738700	805500	30000	15400
89	1	36728.60603	0	19.230171	0	1646.231061	8056600	4100	682300	5809700	1288800	107200	20500
90	0	46685.52381	455.769254	18.091774	0	1266.149338	7952100	5100	227800	5492700	2064300	194300	31600
91	1	44990.25944	5727.43673	12.620588	126.925498	1261.662812	7172500	33800	2003900	2668900	3874900	42000	171500
92	1	44690.00423	11287.22355	21.221979	39.499481	1255.097353	5114600	362200	1054000	970400	8061500	700	402900
93	1	64218.34698	5424.989759	21.324036	720.424452	1027.197543	10708500	141900	448900	3052800	1595500	18300	0
94	0	61592.14595	4241.098252	23.92071	171.116386	1242.875578	12076300	44200	1300	3226200	614100	2500	0
95	0	68092.84627	4232.205594	28.510179	0	1218.040643	11312000	27000	172900	3735200	571700	23000	122200
96	1	65660.96337	5247.8589	28.852841	0	1228.778355	14859200	9800	20900	968100	104900	0	0
97	1	50795.83027	4260.718998	27.536237	0	1560.633743	13805100	32000	29200	2027100	68400	0	0
98	0	54827.56637	5406.25003	28.089415	0	1459.357539	12007500	62700	28200	3482900	376900	0	2600
99	0	72263.51322	865.439662	25.934938	0	1176.190926	14398800	6500	0	1308200	159900	64100	22000
100	1	61725.48752	4154.936125	25.141983	0	1431.227788	12963200	0	4800	2690000	298100	0	2800
101	1	53435.2818	4232.71208	25.703543	0	1401.030527	10947600	49900	807300	3652900	500300	0	0
102	1	48971.23526	5750.292486	29.384029	0	1281.011815	11498800	2000	772900	2234900	1010800	16600	420900
103	0	49008.96789	571.125284	28.270492	160.713388	1107.363894	15292900	0	8000	576800	78900	0	0
104	0	32510.1372	8854.244611	29.128975	2881.977239	1611.518904	12756600	7300	41000	2841100	305600	0	4000
105	0	48384.01281	7362.943205	26.985723	5623.212477	1330.273821	10495000	400	65100	5086200	287200	5300	15000
106	0	36618.88628	1959.298348	28.781645	8714.43557	1511.490076	14735700	2100	8400	992200	206300	8200	700
107	0	16504.02696	1870.682651	28.631684	12277.13846	2223.686673	13289800	0	0	2663000	0	0	0
108	0	17728.26144	5708.919769	26.782845	16047.26986	2897.124422	13948300	0	0	1327000	0	0	0
109	0	29734.16817	2121.855707	34.865001	19907.32557	2344.551826	1413100	0	0	9000	0	0	0
110	0	1359.908224	0	31.699314	23813.61696	2157.432432	678600	0	0	0	0	0	0
111	0	771.013833	0	30.414931	19623.1865	2612.074074	3092600	0	0	1800	3300	0	0
112	0	9217.647402	428.936215	28.068183	16234.79968	2398.874372	5599000	0	47400	1207700	95400	0	0
113	1	27161.55757	1935.688229	21.428738	11303.3918	2014.061606	3134100	0	50100	2929900	237300	0	43700
114	0	33262.83899	1373.531316	24.328047	8479.782989	1425.026538	1201900	14500	32500	547400	681800	500	381600
115	0	16005.4205	5040.285847	22.022183	7867.38423	931.378517	6112800	3500	20800	1916100	906500	5600	4700
116	0	34034.08928	1683.509346	21.075699	0	1302.274707	12725500	13700	34700	2085400	1110200	0	600
117	1	53680.88883	7639.376302	16.351451	0	1737.164461	10834100	17700	40700	3546900	1529700	0	400
118	1	51871.76794	9301.04875	14.525487	0	1521.218809	7664200	27400	2352300	3172500	2354000	285400	112400
119	1	56124.42188	10392.32919	20.629288	0	1261.63506	7066500	38900	3107900	1520600	3666700	74800	492300
120	0	58625.8725	5585.372911	27.554454	0	1176.05293	9127800	462000	1704600	2604600	1899400	88800	79000
121	0	49625.8	5516.704289	24.383208	0	1368.926749	13873400	3800	163000	1305000	620400	0	0
122	1	34994.6852	3298.309263	28.35698	0	1671.847364	13703300	0	25800	2108500	126700	0	0
123	1	53659.57917	9024.718343	16.2312	0	1723.126654	12216800	0	0	3248600	68500	365200	64300
124	0	43888.8448	5702.941511	29.302162	0	1392.835539	15701200	0	0	241200	1000	17600	1700
125	1	29279.70606	6564.334779	29.733312	0	2308.885633	15036000	5400	0	795700	49600	72600	2100
126	0	42898.66103	4968.749683	29.329433	0	1829.764107	12039000	24600	4600	3787300	105600	0	0
127	1	54575.06702	5350.448886	26.791786	0	1828.215028	11661300	0	43600	4185900	61300	0	8100
128	1	42471.49883	141.928408	26.483322	0	1551.387996	12303000	0	0	3311000	343100	1700	0
129	1	48307.70066	4413.4438	27.044828	0	1833.191952	10161000	38100	2176700	2783400	777800	1600	19700
130	0	47115.92807	6000.95454	28.891531	0	1240.821834	12370800	0	15800	2810500	472400	2300	285500
131	0	42808.80734	1329.213798	29.731633	0	1327.673913	15292700	400	0	623300	39800	0	0
132	1	26735.21086	0	29.504497	0	2014.92155	14387200	400	0	1553600	12800	1500	0
133	0	25212.53386	4864.769351	34.092383	3417.56492	2325.253469	12722300	0	0	3224600	7700	0	0
134	0	23573.46875	7930.982485	29.886665	7380.141689	2280.260397	14189600	100	0	1574000	127900	20700	40800
135	0	20176.8	0	28.429687	11368.95917	2028.274575	9492100	3400	0	6398600	0	58600	0
136	0	25339.95253	2839.8408	26.3988	15363.59249	3239.060592	7642000	200	0	8182300	0	126900	0
137	0	21490.28406	1082.915927	29.088474	19360.44203	3464.28828	1729300	0	0	472200	0	0	0
138	0	1001.012165	0	33.173482	23358.37017	2957.785965	699200	0	0	299200	0	0	0
139	0	1977.234549	1146.439749	32.8558	32689.88273	2943.5	2748700	0	0	599900	0	0	1000
140	0	6005.437742	0	33.291339	29436.81162	2891.796574	1371000	0	0	300	0	0	0
141	0	815.021808	444.195262	33.15321	25134.50067	2574.2	4765500	0	100	286200	18000	0	0
142	1	8889.506332	4003.041001	30.645411	20477.90655	2437.831871	10198000	8300	0	3481200	110100	0	0
143	1	41395.93782	5061.094484	28.979578	17865.74256	2080.292388	8888100	10500	24300	6689700	342500	0	22900
144	1	67692.15141	5535.908146	24.97671	14187.08788	1629.186864	6261600	91800	141900	6782800	2076300	33600	588600
145	1	72814.32752	5349.121156	22.944396	10737.5022	1255.625809	4203200	111700	300	2132700	3185600	8900	486800
146	0	46145.07899	507.993807	27.585022	8540.358745	1100.018611	2739400	0	0	104600	0	0	0
147	0	5809.21964	0	23.04252	96.680345	2766.163265	265500	0	0	37500	0	0	0
148	1	1548.478159	2217.152135	30.042435	29.500337	3133.952381	3464000	90100	5400	1359000	276900	0	0
149	1	16465.90384	2745.980094	29.470164	0	1783.889655	13894100	800	13300	1645200	363900	0	0
150	1	41402.88925	7301.100039	26.786418	0	2044.753018	11546700	71700	6900	3829400	445000	3900	66400
151	1	55358.87837	4523.944182	28.006092	0	1627.267345	15069500	2100	1700	816800	79000	0	0
152	1	38613.36749	7932.728602	23.619457	0	1878.83765	11630900	84800	738100	2602800	810300	38200	63200
153	1	36605.5394	5946.064799	25.531183	0	1484.365324	13621900	107800	662600	975800	596900	0	2200
154	0	26141.35325	11680.29954	22.491847	0	1722.817761	11683900	236700	182700	1651500	1790600	116800	304300
155	1	38471.57239	5330.785046	28.642102	0	1409.027752	15524700	20000	0	367600	53300	0	0
156	0	26286.90949	4996.91957	24.983348	0	2153.491625	14427300	0	0	1513400	24300	0	0
157	1	41690.82345	8949.85358	26.444624	0	1941.615634	7490700	2900	6400	7778300	488100	74500	122700
158	0	42117.83869	5033.115478	26.666684	0	1552.113321	15793300	0	0	114100	41600	0	14200
159	0	26210.1181	1554.732366	25.159585	0	2267.318224	15306500	0	0	655100	0	0	0
160	1	25784.27976	5514.960142	29.163842	0	2866.744681	15779600	0	0	181600	0	0	0
161	1	32692.83455	9282.768847	27.37733	0	2714.790009	14375100	6600	0	1482600	95900	0	0
162	0	31152.59413	2924.803916	27.766328	0	1999.360315	15947900	0	0	11100	0	0	0
163	0	15613.78951	5511.778366	32.151066	0	2236.004074	14931400	0	0	1026900	0	0	0
164	0	28043.10161	7533.248654	29.545802	0	1876.825624	9360200	0	0	6082700	225300	400	288500
165	0	49355.54515	8543.740887	27.90971	0	1695.526364	10303000	75900	74900	4775100	709500	0	17600
166	0	42855.40102	4036.206504	29.492045	0	1434.882054	14167800	0	0	1758100	22500	0	6700
167	0	24471.86826	1791.765102	26.534108	3348.342671	2245.899049	10338900	3800	0	5611600	0	0	0
168	0	15546.81821	3322.696699	31.185379	7348.342671	3272.436633	6430700	100	0	9509900	0	1600	10900
169	0	21637.12745	7536.465179	31.77839	11348.34267	3266.186401	10256300	0	0	5683300	0	0	13200
170	0	11088.92646	4250.17836	27.265242	15348.34267	3058.189226	348900	0	0	13367100	0	2211200	0
171	0	8227.571637	2519.95344	27.782463	19348.34267	4153.234968	0	0	0	2017700	0	4473400	0
172	0	3398.865698	1104.084856	25.678759	23348.34267	4498.407449	5129600	100	0	839600	3400	0	0
173	0	9566.431887	8740.216222	29.338851	31769.86631	2594.037516	10403000	2900	7900	5344000	128600	0	0
174	1	51591.72519	1452.779645	30.614075	27836.69792	2125.882791	12054900	31300	133400	3143600	71800	0	0
175	1	52606.99585	6656.14795	28.681759	23925.6995	2081.389864	12133100	83900	33600	3535600	62400	9400	121400
176	1	45799.94764	8191.715925	29.894153	18049.84893	1638.739603	10835100	17500	500	4493000	260900	115100	255600
177	1	64458.19715	4472.691163	29.442634	16234.33977	1448.216929	7674300	31800	201800	7045500	655100	10200	358700
178	1	69614.10987	406.312138	26.154435	12534.398	1449.655955	7312300	285200	729800	5196900	2450000	0	2400
179	0	80186.69135	5929.460034	21.845634	8972.1907	1837.578922	4064900	360800	408800	4424900	3798400	25400	254600
180	0	49098.34944	4869.359318	33.331715	5243.850485	1248.808989	3714300	0	0	1941100	61500	0	119900
181	1	15445.45856	6724.983442	25.071746	2259.569885	1804.429463	11008000	25900	6000	3629100	415700	0	0
182	0	47114.4839	1723.04407	20.974387	630.362238	2428.714001	4956300	0	0	559200	0	0	0
183	0	11166.24232	4293.945794	29.220288	0	3014.592944	11437400	62800	0	1950500	53600	20100	0
184	1	16020.26065	4077.535091	24.844194	0	2659.520219	15696900	0	0	272800	1500	0	0
185	1	7718.180806	9112.917832	28.496665	0	2626.440926	11801300	130700	0	3051600	938700	1100	46700
186	0	44668.52244	2855.889868	27.5839	0	1833.150756	15294900	0	500	515200	159100	0	0
187	1	16526.49579	8986.469321	28.657851	0	2216.137996	13524400	28000	46100	1894300	473900	0	1600
188	0	29823.71921	2924.467769	30.8453	0	1842.212766	14981000	8200	0	977000	1100	0	0
189	0	25904.31794	6771.175963	27.808903	0	2308.322779	13678900	400	0	1881200	64700	148900	192800
190	1	25039.84124	3287.819283	29.144362	0	1787.691871	13824100	3300	0	2138100	0	0	0
191	0	10958.80932	4446.252523	28.68332	0	2409.709066	15097400	0	0	867200	0	0	0
192	1	13503.03904	1405.405433	26.918159	0	2807.740548	13750500	32400	0	1886900	254200	5500	33800
193	1	39942.74335	8128.501676	31.211297	0	2270.072779	15526800	6100	0	324000	33500	9200	63200
194	0	22328.57206	4144.029543	23.261011	0	2182.958885	15121900	9000	0	830800	0	0	0
195	1	24981.93656	5359.995467	26.763162	0	2953.166512	14450000	60800	0	1422400	24400	3000	0
196	1	25059.7766	1947.675459	26.892515	0	3079.687618	14243300	700	0	1677400	0	0	0
197	0	21837.92892	6041.347763	28.144998	0	3007.742439	15355100	0	0	528500	700	64500	10200
198	0	10967.19718	4025.197743	27.690358	0	2405.339963	15566200	2900	0	355400	0	17800	15800
199	0	18473.74524	5699.347339	26.770877	0	2413.882325	10303800	7600	0	5404800	121800	400	118800
200	0	40210.55193	3771.179947	30.150251	0	1825.844045	11732200	9400	100	3995500	69400	0	149600
201	0	44480.48425	5122.256676	33.61585	0	2007.437618	11822700	11300	0	4111500	0	0	10100
202	0	24754.36623	6191.926753	28.294292	3613.61176	2289.03099	13450200	0	0	2504200	0	0	0
203	0	10826.5618	4731.473276	30.188946	7427.274473	2815.628072	2695000	88400	0	12459200	0	710900	0
204	0	6880.801205	4453.829316	32.801561	11289.62097	3908.132798	2432100	214000	0	12818600	0	298900	189000
205	0	3852.947592	4270.483215	29.276906	15223.22821	3847.124422	477400	45300	0	13174300	0	2247100	0
206	0	3252.301674	1756.943388	34.599768	19184.31163	4050.086957	100	0	0	2009000	0	7170100	17200
207	0	0	0	39.653586	23158.77692	5168.07468	0	0	0	0	0	145900	0
208	0	0	2309.711777	23.832233	27219.60194	5589.058824	6213700	0	0	93600	9800	0	0
209	0	10006.99465	4458.392528	28.049883	31337.20438	2572.594132	9285000	37000	4000	6489900	86900	33900	44600
210	0	51913.86745	6059.139398	29.230142	27341.8676	1937.746531	9192600	75200	218600	5912000	295700	40100	246200
211	1	53035.15406	5853.798431	29.925474	23348.12774	1640.172495	10074100	90200	6700	5283000	274200	22600	228600
212	0	43520.95209	3753.957039	31.314812	19356.97328	1810.19707	10646900	8900	0	5254000	65100	2900	800
213	0	33077.96792	0	26.899812	15370.41835	2197.057817	13092400	4000	11800	2754400	115300	0	0
214	0	35552.23369	4770.019278	27.808628	11393.29214	2359.054348	8486100	58400	389100	4810200	1728100	322400	182200
215	0	50128.95269	1957.455858	24.479929	7440.729228	1656.481096	6655600	74800	274000	7501900	1404600	64700	0
216	0	57847.89372	8046.686336	31.916969	3594.690114	1951.49811	10170600	59000	300	5119400	217100	87100	321300
217	0	43676.10653	6530.643517	23.379045	155.882647	1624.981036	11678700	1000	0	4284900	9100	0	300
218	0	40436.44363	4644.103235	20.348565	0	2416.162571	14208700	3500	700	1366900	277700	0	100
219	1	25278.28285	2760.339743	27.673388	0	2567.882437	14645100	31100	0	1295200	600	0	0
220	1	6425.025867	7131.690105	28.449678	0	3073.921832	13530700	3700	0	2161000	60900	154900	59800
221	1	14309.71214	8553.962206	31.274188	0	2543.308601	12939800	2600	0	2545300	242900	133900	105500
222	1	35689.06828	2341.815648	30.425355	0	2138.247164	15019200	0	0	927500	2600	0	16400
223	1	6469.222378	8287.985277	31.166931	0	2721.681947	14214300	0	0	1754000	0	0	0
224	0	6489.135391	6477.789457	31.81138	0	2530.354764	9769400	24500	0	6173400	0	0	0
225	0	5859.359576	4619.958618	32.326917	0	3294.172495	14034400	1600	0	1795900	100	7500	126800
226	0	5737.705468	0	31.751393	0	2312.181002	13286600	0	0	2678600	100	0	0
227	0	2350.474753	3096.885158	30.868838	0	2821.1605	5597700	700	0	10354800	0	11500	0
228	1	16107.15818	5410.747155	30.598466	0	3555.360586	15373000	0	0	386600	900	114100	89300
229	0	12952.71558	3010.734001	27.305802	0	2613.336484	14772400	0	0	1100100	26500	7500	56300
230	0	15858.64311	5167.322509	26.715678	0	2736.263705	6210400	0	0	9751300	0	0	0
231	0	26078.11795	3507.460662	16.1254	0	3570.165125	1693500	7500	0	13273600	2000	953000	31500
232	0	17085.19828	8079.201332	25.232693	0	4049.337429	5668600	3400	0	9916300	0	371800	0
233	0	16886.777	2758.875881	29.111396	0	3758.723062	13219400	0	0	2739600	0	0	0
234	0	17189.84576	4446.609642	28.798689	0	3216.075393	14270700	1200	0	1686400	0	0	0
235	0	10156.31225	5535.782337	25.825018	0	3088.24811	12927700	39900	2100	2891800	28000	0	67900
236	0	20341.39694	10154.71198	30.203995	0	2218.85586	11951500	700	5400	3713200	74600	66200	144500
237	0	39126.25416	2911.42367	32.323919	0	2074.587429	7848900	34600	0	8046400	0	25400	0
238	0	24730.97699	9505.343103	34.032545	2985.781723	3325.932932	10290600	1300	0	5647700	0	0	15000
239	0	704.155907	3855.660048	34.005822	6985.781723	2805.135633	3259800	9100	0	12172100	0	512500	0
240	0	0	2825.386173	30.411482	10985.78172	3860.45794	2400	734900	0	4653900	54200	10025700	24700
241	0	601.281822	0	31.457374	14985.78172	4699.411656	0	40300	0	3208400	0	10321800	0
242	0	273.742556	0	33.594329	18985.78172	4908.316163	0	0	0	75500	0	2684400	0
243	0	0	535.015984	36.031599	22985.78172	5741.341525	2624600	0	0	1171700	2400	0	0
244	0	2074.531765	5567.510503	33.586746	29479.74402	3049.8389	10641900	66500	172800	4749700	350200	0	0
245	0	39455.43203	8087.44623	25.184353	25981.80008	2341.412404	6554000	110000	281100	7455000	1282900	8700	288400
246	0	46453.25017	3094.043851	23.963266	22615.98203	1602.035153	12060500	94600	74600	3591300	145500	2200	11100
247	0	27307.67672	2484.57479	29.347497	19305.3318	1963.753469	11942200	786100	38800	3110600	97300	0	3100
248	0	15582.68215	4206.893002	24.359443	15305.3318	2681.645088	10905800	31900	3000	4881800	154900	0	0
249	1	28090.25281	8257.634387	27.616107	11305.3318	2355.166512	10906900	74200	0	4611900	121500	181100	81300
250	0	29096.74199	4381.973777	26.315005	7305.331804	2005.176688	11398700	38500	0	3807400	679700	44400	7100
251	0	32323.91657	4907.449371	27.152611	3305.331804	2170.550879	10769500	16200	1500	4721200	220100	4400	241900
252	0	22178.52389	5836.309214	31.123146	0	1716.549117	10680800	331200	213300	3616700	1117100	0	15000
253	1	47751.51889	5719.819944	23.408199	0	1920.56753	10951500	700	10300	4677100	324900	0	8400
254	1	32302.23503	4989.107384	30.479694	0	2520.275671	7397200	123700	0	7441000	0	1010100	0
255	1	6236.099301	5682.752556	30.127106	0	3394.36306	1662700	373700	8200	13054900	184000	655400	6200
256	1	4021.104583	4098.48696	29.248025	0	3770.989824	9501000	52200	0	6394000	0	18500	4600
257	1	337.32755	4662.533733	35.908964	0	3108.931545	12060100	38000	0	3826400	22000	0	5500
258	0	7209.743909	4041.33992	36.631419	0	2896.657724	4849900	5000	0	10576300	0	537300	0
259	0	2873.080668	2540.1966	33.909172	0	3547.3866	312000	535800	0	13087200	0	1969900	0
260	0	545.243016	7222.876939	29.330403	0	4124.374191	7256700	0	0	8672600	0	34900	2300
261	0	0	7767.060837	36.622329	0	3034.13506	7010700	68800	0	8765700	0	64900	55800
262	0	0	1730.9423	39.027687	0	3060.871435	2131800	42400	0	13133000	1000	650500	1600
263	1	0	6615.701324	32.68538	0	3883.746068	9755400	0	0	4870700	25500	901700	368900
264	0	0	8202.746278	35.804296	0	3090.418131	8079100	0	0	7329300	8000	355800	65000
265	0	0	6200.015211	36.140167	0	3166.97086	2741600	65700	25500	11703400	80200	1277200	5000
266	0	4122.053728	5503.155938	33.416541	0	3787.529651	117700	82000	0	10779300	0	4128700	6700
267	0	6785.942333	3451.551187	23.134415	0	4404.5	40500	15700	0	10280300	92000	3699500	134800
268	0	5438.268017	3774.60737	23.897738	0	4480.813568	1449400	2100	0	10462900	36900	5900	12300
269	0	3166.86503	3711.294206	32.685043	0	3803.899088	8787000	0	0	5807200	0	0	1900
270	0	1949.045981	8880.871828	37.051234	0	3142.392127	9051700	0	0	6474500	7700	1600	258400
271	0	15814.00087	4008.681405	39.241087	0	2059.739925	7369000	0	0	8574800	0	0	12100
272	0	7647.692759	5659.204382	37.682718	0	2869.842738	503400	105200	0	10384400	0	4962500	0
273	0	3636.597231	7464.391837	29.63825	3150.855939	4270.506564	6641300	1576000	0	7390500	100700	243800	2100
274	0	0	8213.920878	30.762467	7073.527172	3554.444033	5338600	71600	0	8975900	4500	1492900	61300
275	0	0	403.265896	23.607943	11041.78611	3899.132747	0	0	0	322700	0	6169600	27900
276	0	0	0	35.590729	15026.88571	5744.805254	0	0	0	200	0	933100	0
277	0	0	0	34.848039	19018.24251	6731.663562	0	0	0	0	0	0	0
278	0	0	2280.799808	24.64339	23012.60094	6743.340426	493200	0	0	1534800	0	0	0
279	0	917.038347	2636.719162	32.074941	42554.92753	3293.496241	2231600	0	0	6662500	0	0	0
280	0	13671.46902	0	26.983188	38901.48848	3342.19687	984800	0	0	4119000	0	0	0
281	0	7526.297817	0	25.459462	35322.19697	3432.803807	3760800	0	0	541800	0	0	0
282	0	2936.662458	784.947136	24.703676	31590.80364	3241.131716	12271500	42600	46300	645700	254700	4800	0
283	1	13441.15156	8911.472887	25.52577	27855.28845	2686.874787	7403000	224700	87800	7343200	916600	6700	0
284	0	40728.15675	5535.038762	26.117512	24154.87935	2156.141073	8026800	51700	221600	7195800	231600	30100	223000
285	0	39653.09646	6906.307408	27.554716	20536.31438	1805.325614	7061900	17000	0	8711400	87400	69700	31600
286	0	48825.52231	3706.535412	26.589689	17070.23872	2070.553875	10797900	81200	1100	5073800	24000	0	0
287	0	20286.33921	4258.135406	26.188143	13828.15095	2510.197965	12519100	1300	0	3265600	79800	77900	34200
288	0	15094.83347	9680.728311	27.325905	10940.96995	2473.227788	8925400	36900	0	6715800	150300	83600	64000
289	0	37271.62816	1615.030109	28.388214	7749.866065	2172.464083	9938800	0	0	5908600	89000	37200	2400
290	0	14908.20201	4874.456966	28.664459	4177.15937	2827.24811	9194500	60500	0	6690900	5500	23400	0
291	0	7907.529546	8101.308649	30.976228	665.008873	2341.969935	7653100	333300	0	7315700	317800	70100	284000
292	0	41530.58111	2189.829358	34.053009	0	1745.535917	13981600	1000	0	1990900	400	0	0
293	0	15772.12807	5035.096816	31.562049	0	2793.732987	1399300	204100	0	13671000	16100	681200	0
294	0	4560.93638	2018.917361	29.840675	0	3883.407493	0	72400	0	3937900	0	10160700	15700
295	0	0	5134.597379	27.658509	0	4797.753308	793100	197400	18100	8572500	132800	5067200	40200
296	0	0	4802.914196	37.815793	0	4314.661626	1994600	147100	3200	9422900	306500	2488700	0
297	0	1558.038566	3863.617269	39.740794	0	4174.367202	1871300	101300	0	12935100	0	987500	27100
298	0	3845.291011	582.892059	38.434748	0	3777.747456	0	1100	0	1072900	0	9763800	0
299	0	0	1210.069459	38.133389	0	5267.556711	0	957800	0	5969400	0	3172500	0
300	0	0	6563.575791	35.606308	0	4390.612949	20300	481200	0	14384200	0	829200	174600
301	0	0	3850.47693	44.15896	0	3406.743756	0	259600	0	3547100	32800	7839500	0
302	0	0	0	38.495721	0	4898.043478	0	39700	0	3956000	133600	4397600	202500
303	0	0	0	34.333935	0	4749.505198	0	0	0	1551000	17000	3783500	0
304	0	0	0	33.135977	0	5477.615784	0	0	0	429700	0	3577500	0
305	0	0	1505.666364	34.447513	0	5736.228501	0	14600	0	1095600	0	6421900	6000
306	0	0	0	30.712073	0	5055.619272	0	0	0	375100	0	5565500	94800
307	0	2201.386251	393.512004	25.975946	0	5034.09725	244100	0	0	1225200	0	0	0
308	0	0	6340.352968	43.906713	0	2863.960894	3196500	8200	0	9673700	0	156400	18700
309	0	2132.858255	3281.691385	33.905417	2199.625401	3580.694364	211000	0	0	8017200	0	5359900	0
310	0	0	1594.030943	31.813123	5122.618997	4399.146724	92500	439500	0	1992600	184900	3317900	0
311	0	0	1284.762764	32.428403	8461.915971	4535.864322	0	2600	0	4796400	0	4541000	0
312	0	0	0	33.795747	12058.45157	4771.743182	0	0	0	14500	0	2866500	0
313	0	0	0	40.103224	15798.36542	5692.972999	0	0	0	0	0	0	0
314	0	0	5446.968201	27.230112	20492.28575	7096.5	4597900	0	0	5435800	0	0	0
315	0	6231.880782	3678.810594	26.083705	41163.3436	3448.07197	4686800	20400	0	11278400	0	0	0
316	1	29692.91691	2720.731952	26.314258	37374.11945	3580.352451	6079400	44300	0	9860400	0	0	0
317	0	19624.84622	4649.528729	27.639352	33633.74426	3564.963611	9989900	0	0	5966800	700	25100	0
318	0	19897.144	9620.366065	30.313348	29960.51904	3003.605388	9385000	25800	9300	6278700	137800	145100	300
319	0	34109.65987	717.815422	30.733112	26379.26033	2767.536389	9134700	300	0	6696300	47100	68200	34500
320	0	26779.98916	8104.418342	34.106015	22727.70044	2389.425994	8394000	31500	100	7425600	900	38300	89900
321	0	32161.66241	1652.205224	31.157885	18949.70658	1912	12800500	25400	0	3151400	2700	0	0
322	0	15944.51117	1663.724942	28.827795	15229.96594	2763.706522	11195500	0	0	4783000	0	0	0
323	0	18886.57873	1965.458901	28.177641	11594.18429	3026.124884	12954400	25300	0	2925900	9100	27300	36100
324	1	27581.0224	7006.76524	32.632011	8203.065278	2575.646975	9353900	0	0	6380500	0	180600	61200
325	0	37413.0021	1855.508946	29.664402	5329.003808	2631.945652	6979700	0	0	8996300	0	0	0
326	0	20320.97239	4724.595061	26.296199	5262.872023	3330.168715	8989500	10600	0	6973800	0	0	100
327	0	18155.89892	10289.43283	29.048635	1549.873153	2822.703515	6040500	3700	100	8822900	330300	500500	275700
328	0	41975.99654	8086.424719	34.105459	0	1733.795841	11292700	161400	0	4414800	73700	16200	14300
329	0	14745.26893	8061.425508	35.502657	0	2320.526938	7857100	105100	0	7895000	0	28300	86900
330	0	2456.865664	2326.141541	39.538333	0	3136.329787	740300	33800	0	9540600	6200	4627800	1000
331	0	0	0	41.948523	0	4339.177694	0	0	0	20600	0	2275300	6200
332	0	0	0	32.789912	0	6192.386578	0	220700	0	1055500	0	5851000	0
333	0	0	4283.509127	35.518659	0	5085.716919	12900	2214600	0	10369100	0	2625400	11600
334	0	7433.662303	801.388525	35.106707	0	4117.021277	100	27800	0	4971600	0	4752100	105200
335	0	0	0	32.901909	0	5043.522684	8100	161100	0	4802400	1378700	4930400	205200
336	0	0	10149.10858	26.056838	0	4401.402174	0	712400	0	4136900	1956000	9080600	200
337	0	0	1822.685697	30.759551	0	3938.811748	5600	18600	0	1398000	0	9053100	99000
338	0	0	0	28.688032	0	5308.020321	0	0	0	0	0	219700	0
339	0	0	0	26.116877	0	6376.725898	0	0	0	0	0	121600	0
340	0	0	0	19.034084	0	6456.838131	0	0	0	0	0	10000	0
341	0	0	1454.569106	30.327805	0	6399.718504	36600	339800	0	4249400	0	586700	0
342	0	853.601735	0	30.507265	4364.162793	4241.183942	0	0	0	1173100	0	1672100	0
343	0	0	2978.032986	25.915191	7111.268792	4664.375321	5060600	615300	0	7820000	500	877300	0
344	0	19771.1709	1853.873601	28.604438	39837.59806	3824.025223	87200	515000	0	13987400	33800	1355700	0
345	0	13264.47177	4658.555159	30.728042	36035.12696	4080.923682	2533000	154500	0	13275300	0	21300	0
346	0	10792.06933	6012.624518	30.057261	32280.43572	3364.847826	9129400	0	0	6837200	4900	300	11400
347	0	22328.85277	6415.135573	32.216717	28515.46424	2853.385161	9559000	45700	0	6346200	1300	1200	28700
348	0	17150.0195	7331.052129	36.494024	24729.24683	2576.334594	9388000	8800	0	6493500	2400	18800	69900
349	0	14838.96029	3170.516456	36.25009	21022.35946	2257.117946	7547600	1500	0	8286800	0	51300	92900
350	0	21332.65566	6046.620466	32.020317	17437.47819	2616.435728	11880900	200	0	4098400	0	0	0
351	0	12351.90004	2757.131811	31.347164	13936.99219	2651.257089	5092000	0	0	10882100	0	4400	0
352	0	11126.62767	4054.159647	31.111214	10079.79731	3431.072618	11630200	0	0	4327200	300	6400	13200
353	0	17782.67861	4545.524692	33.450788	6315.898328	2923.414461	9093200	0	0	6759200	0	43600	80900
354	0	24650.84237	4253.645688	30.482633	2660.299374	2829.799149	2539100	342700	0	12540700	0	552900	0
355	0	17034.05999	4898.629157	32.037491	862.872023	3621.250945	7755800	9700	0	7484200	3700	37500	7100
356	0	9910.972802	3908.633534	35.969494	306.864777	2727.717108	956800	105400	0	10038900	0	205600	136700
357	0	17791.20865	4481.04357	38.626939	0	2284.680837	6512800	4700	0	9033100	177300	217800	25400
358	0	0	354.17169	39.540347	0	2886.741966	737100	262700	0	13397800	0	1536300	3300
359	0	3264.771181	7161.492347	45.283659	0	3841.493062	0	0	0	6955300	0	6856500	9600
360	0	250.31114	0	38.249058	0	4506.659735	0	0	0	100	0	1329800	0
361	0	0	0	26.727053	0	6034.938563	0	519000	0	3231700	0	9189700	100
362	0	0	0	28.028978	0	4713.48913	0	1458000	0	4379900	0	7351200	0
363	0	139.428006	3502.547789	32.060802	0	4821.358464	0	98600	0	3390000	0	10400000	0
364	0	395.517643	0	39.463263	0	4801.330813	0	500	0	685000	0	5982600	0
365	0	0	4814.176252	20.713771	0	5390.651701	0	0	0	947800	0	12706300	85000
366	0	0	638.453328	36.026752	0	4789.109099	2000	0	0	2300	0	2987800	186400
367	0	0	0	30.135751	0	5669.597004	0	0	0	0	0	0	0
368	0	0	0	47.231772	0	7353.225455	0	0	0	0	0	0	0
369	0	0	3030.129752	24.64352	0	7420.44898	204100	170800	0	9411900	653500	3707500	400
370	0	3630.855268	5014.539888	28.259568	38472.54555	4233.559375	1490500	43500	0	14120400	162800	167800	0
371	0	3561.428577	9969.614151	27.619343	34935.20716	3790.42191	9381100	700	0	6431900	3100	115300	52100
372	0	18704.91169	5346.831494	31.407931	31047.78341	3084.63876	7444600	18600	300	8224600	1700	215900	77200
373	0	12527.11094	4021.727464	35.719051	27193.03239	3081.191027	4505300	9400	0	11446100	0	12200	9400
374	0	13876.6639	4057.599031	34.124015	23387.11539	3202.980111	9684900	0	0	6242300	2800	41600	9700
375	0	8072.599163	0	35.26112	19658.41606	2990.661385	5457900	27000	0	10412000	0	19600	24300
376	0	13938.92213	4040.869667	37.580277	15869.54771	3205.012951	5429600	7000	0	9160700	0	1360800	20100
377	0	10387.88856	589.623312	34.047818	12093.24162	3306.759944	78000	201300	8000	6044900	16400	8260600	0
378	0	7721.36256	2745.932731	32.261004	8500.936151	4591.464011	770400	1943800	7800	9322200	154300	2532100	0
379	0	3011.113958	4316.360583	36.232443	5279.360013	4193.569843	4826400	353600	400	10153400	7400	478400	105100
380	0	1283.33081	274.439297	32.822979	1440.25836	3444.195652	8900	37100	0	5340800	1500	2706000	0
381	0	2782.572785	834.38877	35.545548	0	4295.067826	0	0	0	1717600	0	600	0
382	0	0	0	42.203041	0	3729.716	636800	390800	0	11964400	3700	24000	46500
383	0	0	5411.681877	36.570304	0	3447.089932	161200	761700	0	12709000	0	1893700	11200
384	0	0	4894.2776	37.388072	0	4009.894522	0	438700	0	2295100	0	7457900	95900
385	0	0	2770.954537	45.384118	0	5176.528215	0	0	0	18800	0	1247600	1500
386	0	0	0	35.375802	0	6828.953747	0	0	0	1100	0	1303200	0
387	0	0	0	31.923557	0	6127.513876	0	0	0	0	0	2024600	0
388	0	0	0	34.300146	0	5990.407704	0	0	0	18000	0	2391000	0
389	0	0	0	40.657964	0	5876.234219	0	0	0	0	0	301100	0
390	0	0	0	46.21588	0	6465.597393	0	0	0	0	0	384300	0
391	0	0	0	28.17457	0	6115.252	2208600	519400	0	7431400	5800	53600	1300
392	0	0	5334.066837	28.307281	0	3969.604167	137200	6000	0	15072200	51200	718100	0
393	0	5498.269313	5755.43558	31.511513	36661.49819	4154.93062	274700	15100	0	11588800	0	4083000	18800
394	0	3338.178505	5569.236582	35.814043	33052.65423	4044.524575	1053000	21200	0	11120400	0	3758800	22700
395	0	542.549524	4068.122165	39.573324	29544.71957	3983.202268	146100	6000	0	9835600	3000	5139700	3500
396	0	0	2552.288866	38.701994	26178.29171	4288.838374	1739300	213500	0	8861800	114100	2797600	9300
397	0	9387.436785	2512.576246	35.878051	22380.6946	4268.667438	5940600	178800	0	8072400	155400	52100	37900
398	0	1917.729784	3529.851401	36.44497	18449.70586	3560.154064	4536400	182900	0	10765800	68400	300300	125300
399	0	1006.373524	5101.820221	39.076181	14556.36637	3418.641777	0	149000	0	1240400	0	5099200	500
400	0	5189.689134	0	28.820595	10741.6925	5189.876966	0	230100	0	7047200	904000	3583900	0
401	0	0	0	33.303591	7089.523323	4638.005198	132100	567600	700	11840500	411900	1858500	73800
402	0	0	3381.567398	23.910132	3235.8923	4106.839218	0	171900	0	2652800	19800	507700	2900
403	0	0	0	34.530698	0	4462.784585	0	404900	0	2731100	100	624100	0
404	0	0	1766.062993	36.65539	0	4353.97314	0	555200	0	6845700	0	7420700	0
405	0	1265.194314	4511.976315	31.485866	0	4859.513023	0	14200	0	8803500	0	6703300	170700
406	0	4400.8975	0	31.819924	0	4377.76276	0	0	0	517000	0	6488500	176600
407	0	1317.655902	0	35.476126	0	5211.233932	0	0	0	0	0	484200	0
408	0	0	0	21.438471	0	6355.992775	0	0	0	0	0	0	0
409	0	0	0	25.893802	0	4844.438326	0	1100	0	587600	0	2876000	1600
410	0	0	0	25.135248	0	4530.304573	0	300	0	9019900	0	6676200	200
411	0	0	4492.54739	31.971257	35313.59813	4950.280246	0	0	0	885600	0	11979500	30900
412	0	0	2878.978205	37.69009	31438.93509	5764.649338	0	0	0	200	0	4810600	0
413	0	0	0	31.986896	27727.58811	6129.086011	0	0	0	0	0	1004100	0
414	0	0	0	43.339447	24108.74623	5303.672063	0	14000	0	790600	3300	1204000	0
415	0	0	0	35.051718	20631.14509	4552.11673	101900	124700	0	5750700	26600	5048800	3900
416	0	0	593.460457	35.150016	17379.77705	3944.106805	2895100	124200	1000	9408600	166100	1587900	201100
417	0	0	4115.642435	37.343383	14059.05883	4753.064755	38800	48700	0	5075000	0	5631800	34800
418	0	5054.53748	604.514765	35.229247	10059.06112	5765.226371	0	26900	0	1289900	0	2500200	0
419	0	843.666782	0	33.845122	6059.066424	4837.869192	0	74300	0	3022700	5300	4523000	6500
420	0	0	0	34.66702	2059.092338	5856.511716	0	0	0	900	0	1833300	1500
421	0	0	0	40.595078	0	5110.857278	0	0	0	261100	0	11701200	3700
422	0	0	0	38.04572	0	5797.146832	0	0	0	10000	0	6162600	8300
423	0	0	0	24.44092	0	6256.666667	0	0	0	0	0	180200	0
424	0	0	0	35.292946	0	6375	0	0	0	0	0	0	0
425	0	0	0	27.533024	0	5094.548174	0	0	0	769900	0	9201700	12900
426	0	0	0	34.365661	34174.88588	5541.761795	0	0	0	248700	0	8515800	0
427	0	0	1000.982058	28.969711	30271.03116	5940.61378	0	0	0	1700	0	2561300	0
428	0	0	0	33.970279	26395.98133	6331.528158	0	0	0	0	0	321900	0
429	0	0	0	25.194953	22731.39592	5340.315075	0	0	0	36000	0	9289400	0
430	0	0	0	43.127761	18803.53253	5801.751156	0	0	0	1800	0	2456100	0
431	0	0	0	39.521653	15165.26749	4963.514801	0	600	0	2497700	0	6591700	6700
432	0	0	0	23.364843	11764.26116	4882.560887	2900	0	0	4037200	200	7089500	31500
433	0	0	4338.431631	39.691334	8877.518982	6707.349214	0	0	0	900	0	472400	1700
434	0	4729.892787	0	41.860823	6059.053084	5856.06428	0	0	0	0	0	142600	0
435	0	0	0	33.652311	2059.053084	6640.588235	0	0	0	0	0	0	0
436	0	0	0	23.103491	0	6210.142322	0	0	0	0	0	190100	0
437	0	0	0	31.455505	0	6717.555556	0	0	0	0	0	0	0
438	0	0	0	38.614095	0	6536.833333	0	0	0	0	0	0	0
439	0	0	0	30.45147	0	6179.828931	0	0	0	0	0	220100	0
440	0	0	0	32.1214	33896.1257	6392.117241	0	0	0	0	0	320100	0
441	0	0	0	37.606148	29996.04984	5564.123	0	0	0	0	0	0	0
442	0	0	0	51.906263	26098.99732	6891.377551	0	0	0	0	0	0	0
443	0	0	0	43.173628	24430.46346	7054.733333	0	0	0	0	0	387300	0
444	0	0	0	25.473258	18693.4891	6948.310606	0	0	0	0	0	1447100	0
445	0	0	0	31.344805	14827.42407	6573.719472	0	0	0	400	0	1715700	0
446	0	0	0	22.1231	9979.284805	5767.405812	0	0	0	732000	0	11210100	0
447	0	0	3111.653414	27.989455	6224.068699	4863.322849	0	0	0	151100	0	10696500	0
448	0	3328.758764	5637.028301	31.055148	3339.39123	5964.158318	0	0	0	23100	0	1307400	0
449	0	5198.942264	899.726702	29.989774	2541.041362	5929.212151	0	0	0	0	0	0	0
450	0	1096.710687	0	40.908653	319.085477	4568.212	0	0	0	0	0	0	0
451	0	0	0	34.886154	51.842309	6631.639535	0	0	0	49400	0	609500	0
452	0	0	0	29.126332	6044.346507	6359.222222	0	0	0	61900	0	4421000	0
453	0	0	0	20.967328	1721.239215	5858.702093	0	0	0	1900	0	3886300	9300
454	0	0	3147.423392	33.425264	0	5632.562542	0	0	0	0	0	100	0
455	0	2796.017513	0	21.0123	0	5404.195489	0	0	0	0	0	0	0
456	0	0	0	18.0256	294.832417	6172.416667	0	0	0	0	0	0	0
